# Supplementary material for: Feasibility analysis of low-dose CT with asynchronous quantitative computed tomography to assess vBMD
Source: BMC Med Imaging. 2023 Oct 6;23:149. doi: 10.1186/s12880-023-01115-1 (PMC10557302; doi:10.1186/s12880-023-01115-1)
Supplement: Supplementary file 1 — Supplementary Material 1 [file 12880_2023_1115_MOESM1_ESM.xlsx]

## Sheet: Sheet1
Legends: Sex: F = Female, M = Male. Age: years old. Age group: 1 = 26~30 Years old, 2 = 31~35 Years old, 3 = 36~40 Years old, 4 = 41~45 Years old. BMI = body mass index (kg/m2). vBMD = volumetric bone mineral density (mg/cm3). kV = kilovolt. mAs = effective milliampere seconds. ref.mAs = reference mAs. CTDIvol = volume CT dose index (mGy). DLP = dose-length-product (mGy·cm). ED = effective dose (…
Item	ID	Sex	Age	Age group	BMI	vBMD	kV	mAs	ref.mAs	CTDIvol	DLP	ED	ED group
1	1810753	F	28	1	18.59	180.78	120	20	20	1.29	52.8	0.7392	0
2	1832093	F	27	1	27.64	188.53	120	25	20	1.71	68.1	0.9534	0
3	1833504	F	26	1	22.94	188.26	120	15	20	1.07	38.6	0.5404	0
4	1918711	F	28	1	19.57	175.53	120	12	20	0.87	31.5	0.441	0
5	1918726	F	29	1	17.58	211.38	120	11	20	0.76	27.6	0.3864	0
6	1922818	F	29	1	17.53	170.21	120	22	20	1.55	55.9	0.7826	0
7	1959814	F	28	1	18.03	179.31	120	11	20	0.79	31.3	0.4382	0
8	1989860	F	29	1	21.08	168.68	120	17	20	1.18	41.9	0.5866	0
9	1991499	F	27	1	25.22	228.33	120	18	20	1.27	45.7	0.6398	0
10	2001180	F	28	1	22.68	143.88	120	20	20	1.29	49.9	0.6986	0
11	2002793	F	29	1	22.49	190.39	120	16	20	1.1	45.8	0.6412	0
12	2002964	F	28	1	20.7	185.29	120	14	20	0.96	34.5	0.483	0
13	2008376	F	29	1	20.13	189.77	120	25	20	1.68	57.8	0.8092	0
14	2013297	F	28	1	25.4	196.75	120	16	20	1.12	45.7	0.6398	0
15	2030646	F	26	1	20.31	133.29	120	11	20	0.79	31.4	0.4396	0
16	1886025	F	30	1	23.73	215.72	120	20	20	1.44	54.8	0.7672	0
17	1931968	F	30	1	22.96	177.32	120	23	20	1.57	60.6	0.8484	0
18	1949388	F	30	1	18.73	164.8	120	14	20	0.96	31.4	0.4396	0
19	1991360	F	30	1	19.15	193.67	120	22	20	1.49	53.8	0.7532	0
20		F	29	1	22.49	190.39	120	16	20	1.1	45.8	0.6412	0
21		F	29	1	22.72	197.13	120	14	20	0.98	41.8	0.5852	0
22	1802723	F	32	2	15.92	226.21	120	13	22	0.9	36	0.504	0
23	1810781	F	34	2	21.08	163.68	120	16	20	1.1	44.4	0.6216	0
24	1830904	F	34	2	21.45	210.69	120	25	20	1.69	50.3	0.7042	0
25	1832205	F	34	2	25.59	175.93	120	15	20	1.04	39.4	0.5516	0
26	1859905	F	34	2	18.51	188.49	120	10	20	0.73	29.5	0.413	0
27	1885890	F	32	2	20.31	212.62	120	17	20	1.19	43.1	0.6034	0
28	1902955	F	33	2	22.89	213.91	120	17	20	1.15	41.1	0.5754	0
29	1918625	F	34	2	21.72	147.95	120	15	20	1.07	42.5	0.595	0
30	1918801	F	34	2	20.7	190.41	120	20	20	1.29	50.8	0.7112	0
31	1922844	F	34	2	19.29	200.33	120	13	20	0.9	31.7	0.4438	0
32	1933173	F	31	2	23.31	192.97	120	17	20	1.18	45.4	0.6356	0
33	1937530	F	34	2	23.23	163.19	120	20	20	1.35	51.4	0.7196	0
34	1959781	F	34	2	21.63	227.62	120	12	20	0.82	29.5	0.413	0
35	1959822	F	34	2	22.6	180.1	120	20	20	1.41	54	0.756	0
36	1959818	F	34	2	24.61	182.25	120	25	20	1.71	58.9	0.8246	0
37	1970829	F	32	2	23.83	186.54	120	22	20	1.52	57.4	0.8036	0
38	1970915	F	34	2	25.1	135.32	120	20	20	1.41	59.5	0.833	0
39	1988095	F	32	2	18.86	187.03	120	17	20	1.21	43.8	0.6132	0
40	1989836	F	31	2	20.8	128.92	120	17	20	1.15	48	0.672	0
41	1989779	F	33	2	21.36	177.42	120	14	20	0.96	39.8	0.5572	0
42	1989915	F	33	2	23.88	208.59	120	20	20	1.46	52.8	0.7392	0
43	1989961	F	32	2	28.23	170.19	120	20	20	1.35	49.5	0.693	0
44	1989978	F	32	2	18.07	189.55	120	12	20	0.84	33.9	0.4746	0
45	1991280	F	33	2	26.71	152	120	26	20	1.77	60.6	0.8484	0
46	1991313	F	31	2	20.7	177.26	120	17	20	1.15	40.4	0.5656	0
47	1991506	F	34	2	22.83	179.39	120	25	20	1.71	61.6	0.8624	0
48	1991408	F	34	2	19.49	185.8	120	13	20	0.93	33.1	0.4634	0
49	1991513	F	31	2	21.56	196.56	120	23	20	1.57	57.6	0.8064	0
50	1991415	F	34	2	21.05	157.94	120	17	20	1.18	44.1	0.6174	0
51	1991429	F	32	2	19.1	199.43	120	13	20	0.9	32.6	0.4564	0
52	1991461	F	33	2	20.06	250.47	120	12	20	0.87	31.5	0.441	0
53	1999591	F	31	2	23.37	210.69	120	17	20	1.15	42.1	0.5894	0
54	1999538	F	34	2	17.78	154.35	120	12	20	0.87	38	0.532	0
55	1999548	F	32	2	17.99	196.77	120	12	20	0.82	32.3	0.4522	0
56	2001154	F	32	2	22.27	168.26	120	27	20	1.83	71.4	0.9996	0
57	2001163	F	33	2	23.44	188.24	120	20	20	1.38	51.9	0.7266	0
58	2001280	F	33	2	22.6	224.07	120	14	20	0.98	40.8	0.5712	0
59	2001233	F	32	2	25.53	189.8	120	30	20	2.02	67.8	0.9492	0
60	2001313	F	33	2	28.88	159.13	120	29	20	2	68	0.952	0
61	2001140	F	34	2	22.04	180.17	120	17	20	1.18	49.1	0.6874	0
62	2001144	F	33	2	19.96	217.28	120	12	20	0.82	34.9	0.4886	0
63	2001188	F	34	2	20.2	160.48	120	11	20	0.76	33.3	0.4662	0
64	2001181	F	33	2	17.26	183.25	120	12	20	0.84	36.5	0.511	0
65	2001259	F	32	2	26.37	154.27	120	25	20	1.69	62.6	0.8764	0
66	2001243	F	34	2	18.59	172.44	120	12	20	0.84	34.3	0.4802	0
67	2002828	F	31	2	20.82	163.82	120	18	20	1.27	52.4	0.7336	0
68	2002848	F	33	2	23.59	153.51	120	20	20	1.38	52.9	0.7406	0
69	2002886	F	34	2	19.53	191.59	120	16	20	1.1	45.9	0.6426	0
70	2002769	F	33	2	22.86	168.34	120	14	20	0.96	35.5	0.497	0
71	2002787	F	33	2	21.34	179.16	120	13	20	0.93	34.6	0.4844	0
72	2002926	F	31	2	17.21	197.03	120	12	20	0.84	32.5	0.455	0
73	2002902	F	34	2	21.05	179.1	120	13	20	0.9	36.1	0.5054	0
74	2003266	F	31	2	20.7	197.35	120	17	20	1.15	41.1	0.5754	0
75	2006795	F	32	2	21.26	151.88	120	13	20	0.93	30.9	0.4326	0
76	2008320	F	33	2	22.5	201.66	120	20	20	1.37	52.2	0.7308	0
77	2008394	F	31	2	20.2	139.94	120	22	20	1.5	55.4	0.7756	0
78	2008429	F	33	2	19.81	187.01	120	23	20	1.59	60.8	0.8512	0
79	2008483	F	34	2	23.53	181.01	120	24	20	1.64	59.4	0.8316	0
80	2008338	F	31	2	23.23	239.12	120	27	20	1.82	60	0.84	0
81	2008461	F	32	2	18	177.6	120	14	20	0.97	39.6	0.5544	0
82	2017562	F	31	2	17.86	141.56	120	15	20	1.04	40.8	0.5712	0
83	2017756	F	32	2	18.34	144.43	120	14	20	0.96	38.4	0.5376	0
84	2019440	F	32	2	23.44	185.63	120	22	20	1.55	54.2	0.7588	0
85	2021275	F	34	2	22.04	194.22	120	22	20	1.52	58.2	0.8148	0
86	2022936	F	32	2	18.78	179.57	120	12	20	0.81	32.8	0.4592	0
87	2023130	F	32	2	20.31	176.49	120	13	20	0.9	32.1	0.4494	0
88	2030838	F	32	2	21.11	147.98	120	26	20	1.77	70	0.98	0
89	1829621	F	35	2	24.61	189.26	120	27	20	1.84	70.2	0.9828	0
90	1833578	F	35	2	25.59	207.77	120	15	20	1.04	42.5	0.595	0
91	1844384	F	35	2	21.26	160.57	120	17	20	1.15	53	0.742	0
92	1921938	F	35	2	20.37	157.88	120	23	20	1.6	64.1	0.8974	0
93	1949225	F	35	2	19.88	204.27	120	23	20	1.59	60.8	0.8512	0
94	1952261	F	35	2	22.66	246.93	120	18	20	1.24	42.3	0.5922	0
95	1958659	F	35	2	29.76	136.67	120	18	20	1.24	54.7	0.7658	0
96	1989815	F	35	2	21.88	146.18	120	16	20	1.12	38.5	0.539	0
97	1989919	F	35	2	21.61	174.02	120	17	20	1.18	44.1	0.6174	0
98	1991293	F	35	2	21.67	196.95	120	20	20	1.32	49.2	0.6888	0
99	1991299	F	35	2	19.57	218.47	120	15	20	1.07	40.2	0.5628	0
100	1991413	F	35	2	21.09	187.28	120	14	20	0.96	34.5	0.483	0
101	1999702	F	35	2	20.03	181.77	120	17	20	1.15	44.3	0.6202	0
102	1999555	F	35	2	19.49	162.97	120	13	20	0.9	35.7	0.4998	0
103	1999853	F	35	2	23.26	236.5	120	17	20	1.18	45.2	0.6328	0
104	2001248	F	35	2	19.05	189.87	120	20	20	1.32	55.2	0.7728	0
105	2008321	F	35	2	22.48	227.98	120	15	20	1.03	37.8	0.5292	0
106	2017561	F	35	2	18.42	189.04	120	17	20	1.15	45	0.63	0
107	2017806	F	35	2	21.45	271.72	120	14	20	0.98	39.4	0.5516	0
108		F	35	2	19.03	171.44	120	17	20	1.18	44.6	0.6244	0
109		F	31	2	20.82	206.04	120	18	20	1.27	52.4	0.7336	0
110		F	34	2	19.53	119.19	120	16	20	1.1	43.2	0.6048	0
111		F	34	2	20.94	168.37	120	15	20	1.01	37.8	0.5292	0
112		F	31	2	17.21	197.03	120	12	20	0.84	32.5	0.455	0
113		F	32	2	18.34	143.38	120	14	20	0.96	38.4	0.5376	0
114		F	31	2	20.7	191.79	120	17	20	1.15	41.1	0.5754	0
115		F	35	2	27.77	189.87	120	20	20	1.32	55.2	0.7728	0
116		F	33	2	22.86	169.93	120	14	20	0.96	35.5	0.497	0
117		F	34	2	21.05	179.1	120	13	20	0.9	36.1	0.5054	0
118		F	33	2	21.34	179.16	120	13	20	0.93	34.6	0.4844	0
119		F	33	2	23.59	153.51	120	20	20	1.39	52.9	0.7406	0
120	1832636	F	39	3	22.58	208.31	120	22	20	1.52	56.5	0.791	0
121	1843118	F	36	3	19.13	157.66	120	20	20	1.41	53.8	0.7532	0
122	1859975	F	39	3	20.96	195.49	120	20	20	1.29	44.2	0.6188	0
123	1864021	F	38	3	21.83	152.32	120	20	20	1.29	47.5	0.665	0
124	1884300	F	39	3	24.5	120.33	120	20	20	1.38	50.4	0.7056	0
125	1884437	F	38	3	21.23	228.6	120	14	20	0.96	32.9	0.4606	0
126	1884592	F	38	3	24.22	209.83	120	20	20	1.29	46.7	0.6538	0
127	1894803	F	38	3	20.81	167.26	120	22	20	1.52	54.9	0.7686	0
128	1914326	F	39	3	19.1	182.86	120	20	20	1.44	54.8	0.7672	0
129	1918576	F	39	3	25.39	198.14	120	17	20	1.21	40.1	0.5614	0
130	1918603	F	37	3	22.15	184.42	120	16	20	1.1	41.4	0.5796	0
131	1920167	F	39	3	24.02	194.05	120	16	20	1.1	10.9	0.1526	0
132	1921656	F	36	3	25.4	132.42	120	23	20	1.57	56.9	0.7966	0
133	1922931	F	38	3	21.3	186.99	120	22	20	1.49	53.8	0.7532	0
134	1924108	F	36	3	20.45	212.23	120	23	20	1.55	64.3	0.9002	0
135	1924239	F	36	3	19.95	165.53	120	20	20	1.3	46.1	0.6454	0
136	1924309	F	36	3	21.3	191.01	120	17	20	1.19	45.4	0.6356	0
137	1931972	F	39	3	21.63	201.49	120	22	20	1.52	55	0.77	0
138	1931983	F	37	3	28.23	194.69	120	23	20	1.6	60.8	0.8512	0
139	1933155	F	36	3	22.15	207.59	120	20	20	1.38	49.7	0.6958	0
140	1933179	F	39	3	21.3	164.87	120	23	20	1.6	61.6	0.8624	0
141	1937548	F	37	3	19.72	175.38	120	18	20	1.26	47.3	0.6622	0
142	1937570	F	39	3	20.07	124.68	120	13	20	0.88	33.4	0.4676	0
143	1937686	F	36	3	20.76	162.63	120	20	20	1.29	57.1	0.7994	0
144	1949275	F	36	3	19.05	171.56	120	11	20	0.76	27.7	0.3878	0
145	1950801	F	37	3	25.97	225.35	120	17	20	1.15	42.7	0.5978	0
146	1951017	F	37	3	20.81	198.66	120	22	20	1.49	52.5	0.735	0
147	1950815	F	37	3	22.76	185.84	120	22	20	1.55	55.8	0.7812	0
148	1952246	F	36	3	24.03	200.93	120	22	20	1.52	58.1	0.8134	0
149	1952275	F	39	3	22.15	172.46	120	17	20	1.18	45	0.63	0
150	1959807	F	39	3	19.92	147.11	120	18	20	1.24	47.9	0.6706	0
151	1960011	F	39	3	20.43	224.75	120	13	20	0.93	33.5	0.469	0
152	1959843	F	36	3	23.51	173.4	120	20	20	1.29	50.4	0.7056	0
153	1961122	F	39	3	21.8	185.91	120	24	20	1.66	67.2	0.9408	0
154	1971063	F	39	3	17.97	194.05	120	18	20	1.27	53.3	0.7462	0
155	1970867	F	36	3	22.21	164.88	120	18	20	1.27	49.1	0.6874	0
156	1977708	F	38	3	25.39	207.37	120	27	20	1.84	59.7	0.8358	0
157	1986751	F	39	3	21.09	169.78	120	18	20	1.24	44.7	0.6258	0
158	1989847	F	37	3	23.34	157.23	120	26	20	1.8	69.7	0.9758	0
159	1991407	F	36	3	20.81	232.55	120	15	20	1.01	34.5	0.483	0
160	1991292	F	39	3	27.22	167.62	120	25	20	1.69	60.9	0.8526	0
161	1999663	F	36	3	19.47	207.03	120	12	20	0.84	33.6	0.4704	0
162	2008435	F	36	3	25.59	180.52	120	23	20	1.59	60.8	0.8512	0
163	2017617	F	37	3	19.2	184.81	120	20	20	1.43	52.4	0.7336	0
164	2022958	F	36	3	18.36	160.4	120	18	20	1.21	46.3	0.6482	0
165	2023046	F	36	3	23.83	196.24	120	18	20	1.21	46.2	0.6468	0
166	2023069	F	36	3	20.8	170.14	120	20	20	1.32	52.4	0.7336	0
167	1830934	F	40	3	28.33	211.39	120	20	20	1.35	46.2	0.6468	0
168	1875175	F	40	3	23.46	143.45	120	14	20	0.98	39.5	0.553	0
169	1893302	F	40	3	19.81	186.88	120	27	20	1.83	66	0.924	0
170	1942073	F	40	3	30.47	152.98	120	27	20	1.83	68.2	0.9548	0
171	1970834	F	40	3	25.39	179.98	120	23	20	1.6	65	0.91	0
172	1976571	F	40	3	20.31	129.53	120	16	20	1.1	39.6	0.5544	0
173	1989800	F	40	3	22.66	218.56	120	20	20	1.43	51.9	0.7266	0
174	1991446	F	40	3	22.77	182.01	120	17	20	1.15	44.1	0.6174	0
175	1991353	F	40	3	22.48	142.29	120	20	20	1.35	49.4	0.6916	0
176	1804174	F	41	4	24.91	171.16	120	20	20	1.32	49.6	0.6944	0
177	1804323	F	44	4	20.43	196.89	120	20	20	1.32	45.5	0.637	0
178	1804091	F	42	4	25.71	199.98	120	22	20	1.52	58	0.812	0
179	1829539	F	43	4	23.12	191.38	120	15	20	1.01	35.6	0.4984	0
180	1833633	F	41	4	24.45	155.46	120	22	20	1.52	55.9	0.7826	0
181	1859978	F	44	4	17.93	154.86	120	13	20	0.9	37.9	0.5306	0
182	1859896	F	45	4	25.68	177.83	120	16	20	1.12	46.6	0.6524	0
183	1859904	F	41	4	25.53	260.03	120	20	20	1.29	51.5	0.721	0
184	1860045	F	41	4	19.69	180.62	120	13	20	0.9	33.4	0.4676	0
185	1859988	F	41	4	22.29	209.4	120	10	20	0.73	29.9	0.4186	0
186	1859962	F	43	4	25.78	205.59	120	15	20	1.04	40.5	0.567	0
187	1863934	F	44	4	24.54	167.03	120	16	20	1.12	43.6	0.6104	0
188	1864056	F	41	4	27.36	151.42	120	20	20	1.32	53.9	0.7546	0
189	1867676	F	41	4	20.24	126.98	120	12	20	0.84	32.7	0.4578	0
190	1867652	F	44	4	19.27	191.96	120	16	20	1.12	47.3	0.6622	0
191	1885747	F	45	4	18.83	100.94	120	20	20	1.28	45.8	0.6412	0
192	1893149	F	43	4	20.2	136.41	120	27	20	1.88	68	0.952	0
193	1903025	F	42	4	25.45	159.46	120	15	20	1.07	38.6	0.5404	0
194	1903105	F	42	4	22.66	207.25	120	14	20	0.98	40.4	0.5656	0
195	1904504	F	41	4	24.56	176.01	120	27	20	1.83	68.5	0.959	0
196	1904504	F	41	4	24.56	214.05	120	27	20	1.83	68.5	0.959	0
197	1914284	F	43	4	22.76	198.67	120	26	20	1.8	68.5	0.959	0
198	1918621	F	41	4	24.57	179.07	120	20	20	1.43	52.7	0.7378	0
199	1920101	F	43	4	25.59	189.76	120	22	20	1.52	59.1	0.8274	0
200	1921426	F	42	4	22.32	206.03	120	15	20	1.01	38.8	0.5432	0
201	1921679	F	42	4	21.88	156.9	120	16	20	1.1	41.5	0.581	0
202	1930608	F	42	4	24.61	162.4	120	23	20	1.1	61.1	0.8554	0
203	1949263	F	41	4	28.58	201.13	120	27	20	1.86	67.1	0.9394	0
204	1952259	F	43	4	22.66	213.66	120	22	20	1.49	53.8	0.7532	0
205	1958657	F	43	4	23.85	184.63	120	20	20	1.43	55.2	0.7728	0
206	1961085	F	44	4	20.96	168.7	120	11	20	0.76	31.7	0.4438	0
207	1961029	F	42	4	22.86	193.26	120	16	20	1.1	43.3	0.6062	0
208	1974369	F	45	4	25.71	195.22	120	22	20	1.55	58	0.812	0
209	1976079	F	43	4	24.22	220.21	120	20	20	1.46	53.6	0.7504	0
210	1986853	F	41	4	22.72	246.01	120	20	20	1.35	48.8	0.6832	0
211	1988208	F	41	4	22.01	154.09	120	24	20	1.63	54	0.756	0
212	1989780	F	41	4	21.48	220.96	120	22	20	1.52	54.9	0.7686	0
213	1999587	F	42	4	22.15	181.38	120	15	20	1.07	47.5	0.665	0
214	1999784	F	45	4	23.83	195.91	120	22	20	1.49	49.9	0.6986	0
215	2002849	F	45	4	21.09	148.95	120	16	20	1.12	42.8	0.5992	0
216		F	45	4	21.09	148.95	120	16	20	1.12	42.8	0.5992	0
217	1888522	F	28	1	19.1	197.64	120	103	110	7	276	3.864	1
218	1918609	F	29	1	18.83	220.05	120	12	20	0.87	320	4.48	1
219	1953592	F	28	1	23.18	156.18	120	131	110	8.86	360.1	5.0414	1
220	1953622	F	27	1	22.65	141.81	120	110	110	7.45	299.6	4.1944	1
221	1957443	F	29	1	22.48	178.37	120	119	110	8.07	286	4.004	1
222	1968076	F	27	1	19.56	195.88	120	78	110	5.31	188.6	2.6404	1
223	1988252	F	28	1	24.1	171.34	120	30	20	2.05	74.1	1.0374	1
224	1997932	F	29	1	20.07	169.43	120	57	110	3.85	156.5	2.191	1
225	1997936	F	27	1	25.83	232.37	120	118	110	7.98	313.7	4.3918	1
226	1997978	F	28	1	21.3	264.21	120	110	110	7.45	277	3.878	1
227	1998107	F	29	1	19.13	184.65	120	89	110	6.04	214.6	3.0044	1
228	1997934	F	29	1	17.51	165.48	120	65	110	4.41	185.8	2.6012	1
229	1998073	F	29	1	18.37	179.65	120	86	110	5.82	209.1	2.9274	1
230	1998013	F	26	1	17.01	108.44	120	60	110	4.1	150.9	2.1126	1
231	1999780	F	28	1	18.36	179.87	120	85	110	5.79	228.2	3.1948	1
232	1999527	F	29	1	22.23	202	120	99	110	6.69	271.8	3.8052	1
233	2009868	F	27	1	17.58	172.4	120	74	110	5	183.6	2.5704	1
234	2009885	F	29	1	19.1	159.28	120	91	110	6.16	225.9	3.1626	1
235	2010066	F	28	1	21.3	176.84	120	122	110	8.26	292.3	4.0922	1
236	2010114	F	27	1	15.78	166.23	120	49	110	3.35	130.1	1.8214	1
237	2011674	F	28	1	19.53	157.6	120	48	110	3.26	118.9	1.6646	1
238	1940686	F	30	1	18.82	182.99	120	69	110	4.67	159.9	2.2386	1
239	1988096	F	30	1	30.12	222.73	120	40	20	2.92	109.7	1.5358	1
240	2011505	F	30	1	25.71	200.76	120	132	110	8.97	364.3	5.1002	1
241		F	29	1	19.1	159.28	120	91	110	6.16	225.9	3.1626	1
242		F	27	1	15.78	166.23	120	49	110	3.35	130.1	1.8214	1
243		F	30	1	19.57	161.89	120	73	110	4.95	181.7	2.5438	1
244		F	26	1	19.92	216.26	120	96	110	6.52	240.8	3.3712	1
245		F	26	1	25.39	171.48	120	131	110	8.86	326.9	4.5766	1
246		F	30	1	21.3	151.47	120	97	110	6.61	239.8	3.3572	1
247		F	27	1	23.74	189.58	120	144	110	9.75	377.1	5.2794	1
248		F	27	1	23.44	214.27	120	125	110	8.49	321.2	4.4968	1
249	1829534	F	32	2	22.89	170.57	120	114	120	7.68	293.1	4.1034	1
250	1843116	F	33	2	19.72	187.47	120	68	110	4.61	186	2.604	1
251	1865880	F	34	2	21.3	201.42	120	94	110	6.38	259.6	3.6344	1
252	1888317	F	34	2	20.83	172.38	120	107	110	7.25	263.4	3.6876	1
253	1888360	F	31	2	22.31	191.46	120	127	110	8.6	305.8	4.2812	1
254	1921445	F	33	2	20.7	171.89	120	28	20	1.93	73.6	1.0304	1
255	1953593	F	31	2	23.88	205.22	120	66	110	4.5	179.9	2.5186	1
256	1968069	F	34	2	21.45	184.32	120	113	110	7.65	310.7	4.3498	1
257	1968136	F	31	2	21.67	181.54	120	79	110	5.34	203	2.842	1
258	1968364	F	34	2	27.18	204.44	120	142	110	9.59	355.2	4.9728	1
259	1979563	F	31	2	23.53	162.11	120	125	110	8.46	325.2	4.5528	1
260	1989776	F	32	2	24.8	180.58	120	30	20	2.08	72.2	1.0108	1
261	1991380	F	33	2	31.22	200.1	120	41	20	2.78	91.7	1.2838	1
262	1996278	F	34	2	26.12	200.16	120	64	110	4.33	154.7	2.1658	1
263	1996199	F	33	2	31.22	212.51	120	166	110	11.24	434.6	6.0844	1
264	1996231	F	34	2	20.96	204.25	120	103	110	6.97	276.8	3.8752	1
265	1996397	F	34	2	20.45	156.76	120	77	110	5.23	185.2	2.5928	1
266	1996378	F	31	2	20.76	137.35	120	110	110	7.42	286.3	4.0082	1
267	1996389	F	34	2	26.04	126.9	120	134	110	9.08	317	4.438	1
268	1996376	F	34	2	19.05	189.87	120	155	110	10.51	355	4.97	1
269	1996390	F	34	2	26.17	188.12	120	95	110	6.47	248.5	3.479	1
270	1996271	F	32	2	20.2	215.58	120	82	110	5.54	209.2	2.9288	1
271	1997911	F	32	2	22.68	161.84	120	96	110	6.52	270.3	3.7842	1
272	1998034	F	32	2	23.92	202.26	120	90	110	6.07	235.3	3.2942	1
273	1997974	F	33	2	30.11	152.36	120	172	110	11.61	471.8	6.6052	1
274	1998069	F	33	2	20.2	186.74	120	81	110	5.48	204.7	2.8658	1
275	1998275	F	34	2	16	200.77	120	53	110	3.6	139	1.946	1
276	1998131	F	32	2	23.24	191.83	120	115	110	7.79	275.8	3.8612	1
277	2001201	F	32	2	21.34	217.14	120	140	110	9.5	399.9	5.5986	1
278	2006966	F	31	2	25.65	237.24	120	165	110	11.13	412.6	5.7764	1
279	2009984	F	31	2	22.76	189	120	82	110	5.59	218.3	3.0562	1
280	2009928	F	32	2	29.3	201.88	120	160	110	10.8	386.3	5.4082	1
281	2009970	F	33	2	19.47	239.89	120	59	110	4.02	157.2	2.2008	1
282	2010011	F	34	2	21.97	156.68	120	87	110	5.88	218.3	3.0562	1
283	2010196	F	32	2	17.63	189.52	120	77	110	5.23	188	2.632	1
284	2010077	F	33	2	22.15	160.82	120	89	110	6.04	240.4	3.3656	1
285	2010121	F	34	2	28.73	175.25	120	161	110	10.88	408	5.712	1
286	2010171	F	34	2	20.3	201.87	120	94	110	6.38	240	3.36	1
287	2010069	F	34	2	20.57	202.69	120	99	110	6.72	241.6	3.3824	1
288	2011492	F	31	2	18.34	167.62	120	51	110	3.46	140.6	1.9684	1
289	2011522	F	34	2	22.06	168.43	120	152	110	10.32	345.1	4.8314	1
290	2011491	F	31	2	23.15	195.13	120	98	110	6.63	243.8	3.4132	1
291	2011564	F	32	2	22.5	149.4	120	92	110	6.21	247.6	3.4664	1
292	2011616	F	34	2	21.97	190.96	120	110	110	7.45	302.7	4.2378	1
293	2011636	F	34	2	26.85	172.91	120	135	110	9.16	333.9	4.6746	1
294	2017576	F	34	2	21.19	167.26	120	120	110	8.12	320.5	4.487	1
295	2028921	F	32	2	26.89	189.98	120	144	110	9.73	361.8	5.0652	1
296	1888334	F	35	2	17.15	231.59	120	84	110	5.71	213.9	2.9946	1
297	1914377	F	35	2	25.39	207.92	120	40	20	2.72	93.4	1.3076	1
298	1957531	F	35	2	24.64	171.99	120	122	110	8.24	280.8	3.9312	1
299	1957397	F	35	2	20.7	173.88	120	96	110	6.49	238	3.332	1
300	1957508	F	35	2	20.03	188.85	120	78	110	5.31	235.3	3.2942	1
301	1980565	F	35	2	25.51	155.04	120	131	110	8.86	320	4.48	1
302	1991466	F	35	2	26.4	174.96	120	40	20	2.75	102.1	1.4294	1
303	1996292	F	35	2	23.12	158.05	120	95	110	6.44	270.9	3.7926	1
304	1998054	F	35	2	24.51	192.2	120	146	110	9.87	383.8	5.3732	1
305	1997977	F	35	2	21.19	164.29	120	99	110	6.69	262.7	3.6778	1
306	1999595	F	35	2	30.11	127.97	120	37	20	2.5	94.3	1.3202	1
307	2001209	F	35	2	25.39	143.7	120	30	20	2.05	75.5	1.057	1
308	2010020	F	35	2	21.48	189.11	120	93	110	6.3	221	3.094	1
309	2011490	F	35	2	20.93	108.44	120	82	110	5.59	195	2.73	1
310	2011498	F	35	2	31.18	162.08	120	171	110	11.58	451	6.314	1
311	2017595	F	35	2	18.75	201.32	120	92	110	6.24	235.9	3.3026	1
312	2017609	F	35	2	34.17	168.5	120	44	20	3.01	108.9	1.5246	1
313	2017638	F	35	2	20.7	154.83	120	32	20	2.19	79.2	1.1088	1
314	2022978	F	35	2	21.63	195.28	120	82	110	5.59	195	2.73	1
315	2025001	F	35	2	22.83	132.56	120	104	110	7.06	249.3	3.4902	1
316	2030593	F	35	2	28.26	147.46	120	40	20	2.7	110.5	1.547	1
317		F	34	2	20.57	124.63	120	99	110	6.72	241.3	3.3782	1
318		F	34	2	20.45	143.45	120	77	110	5.23	185.2	2.5928	1
319		F	34	2	17.91	181.48	120	160	280	10.78	290.8	4.0712	1
320		F	34	2	21.97	206.03	120	110	110	7.45	302.7	4.2378	1
321		F	31	2	22.76	181.01	120	82	110	5.59	218.3	3.0562	1
322		F	34	2	26.04	180.02	120	134	110	9.08	317	4.438	1
323		F	35	2	23.12	158.05	120	81	110	5.48	220.9	3.0926	1
324		F	34	2	20.96	204.25	120	103	110	6.97	276.8	3.8752	1
325		F	33	2	19.47	239.89	120	59	110	4.02	157.2	2.2008	1
326		F	34	2	22.06	168.43	120	152	110	10.32	345.1	4.8314	1
327		F	34	2	20.25	201.87	120	94	110	6.38	240	3.36	1
328		F	31	2	18.34	167.62	120	51	110	3.46	140.4	1.9656	1
329	1829404	F	37	3	19.95	150.27	120	93	133	6.29	249.2	3.4888	1
330	1829484	F	37	3	22.99	147.85	120	132	120	8.91	353.4	4.9476	1
331	1840269	F	39	3	18.07	172.4	120	73	110	4.98	201.7	2.8238	1
332	1843183	F	39	3	22.19	175.61	120	99	110	6.72	273.2	3.8248	1
333	1843195	F	38	3	20.7	172.18	120	89	110	6.02	232.3	3.2522	1
334	1844367	F	39	3	23.24	150.49	120	34	20	2.31	89.8	1.2572	1
335	1862095	F	38	3	27.36	126.47	120	30	20	2.05	83.9	1.1746	1
336	1873903	F	38	3	22.86	183.75	120	84	110	5.71	218.4	3.0576	1
337	1885741	F	36	3	36.51	200.87	120	209	120	14.1	519.4	7.2716	1
338	1894825	F	39	3	26.56	200.18	120	29	20	2	80	1.12	1
339	1896228	F	39	3	21.8	156.27	120	113	110	7.65	275	3.85	1
340	1916550	F	39	3	22.49	216.68	120	112	110	7.59	379.9	5.3186	1
341	1920187	F	39	3	25.99	194.84	120	117	110	7.93	282.3	3.9522	1
342	1922816	F	37	3	24.88	185.43	120	137	110	9.31	321.2	4.4968	1
343	1922859	F	36	3	20.32	145.16	120	42	20	2.84	104.4	1.4616	1
344	1924233	F	36	3	28.37	240.11	120	38	20	2.58	89	1.246	1
345	1927680	F	39	3	23.03	172.3	120	130	110	8.83	295.6	4.1384	1
346	1927645	F	36	3	21.36	203.33	120	88	110	5.96	220.8	3.0912	1
347	1927780	F	37	3	20.81	185.82	120	62	110	4.24	155.4	2.1756	1
348	1929144	F	39	3	18.26	231.55	120	51	110	3.46	127.6	1.7864	1
349	1931919	F	37	3	23.51	162.36	120	34	20	2.33	87.3	1.2222	1
350	1931961	F	39	3	31.53	158.26	120	40	20	2.73	98.6	1.3804	1
351	1933178	F	39	3	31.14	178.89	120	57	20	3.88	140.1	1.9614	1
352	1942032	F	39	3	20.31	140.4	120	76	110	5.17	210	2.94	1
353	1947597	F	38	3	24.8	159.29	120	142	110	9.61	373	5.222	1
354	1949182	F	37	3	24.84	159.74	120	38	20	2.59	93.4	1.3076	1
355	1952359	F	38	3	20.7	198.36	120	87	110	5.93	225.4	3.1556	1
356	1957402	F	36	3	24.46	149.41	120	87	110	5.93	216.3	3.0282	1
357	1957393	F	39	3	20.03	167.26	120	67	110	4.53	159.8	2.2372	1
358	1957450	F	36	3	21.88	135.78	120	81	110	5.51	202.2	2.8308	1
359	1961106	F	36	3	24.22	238.99	120	117	110	7.93	286.6	4.0124	1
360	1968140	F	36	3	20.96	215.65	120	78	110	5.29	199.2	2.7888	1
361	1968454	F	36	3	17.97	195.27	120	94	110	6.38	225.7	3.1598	1
362	1986605	F	39	3	21.76	185.71	120	85	110	5.79	236.1	3.3054	1
363	1986615	F	38	3	27.55	208.54	120	215	110	14.51	554.4	7.7616	1
364	1997976	F	37	3	18	173.4	120	65	110	4.39	183.3	2.5662	1
365	2010006	F	38	3	24.22	137.44	120	118	110	7.98	311.7	4.3638	1
366	2010061	F	39	3	21.11	190.41	120	90	110	6.1	202.8	2.8392	1
367	2011642	F	38	3	22.27	177.29	120	101	110	6.83	218.9	3.0646	1
368	2017698	F	36	3	27.89	208.71	120	40	20	2.73	98.5	1.379	1
369	2028981	F	37	3	19.92	177.49	120	91	110	6.16	239	3.346	1
370	1805415	F	40	3	22.83	186.74	120	123	110	8.35	311.8	4.3652	1
371	1826374	F	40	3	21.94	250.96	120	88	110	5.96	239.4	3.3516	1
372	1840279	F	40	3	24.91	209.39	120	138	110	9.33	366.3	5.1282	1
373	1893160	F	40	3	18.22	182.4	120	104	110	7.03	260.4	3.6456	1
374	1929194	F	40	3	24.17	188.66	120	124	110	8.41	326.1	4.5654	1
375	1952289	F	40	3	25.34	148.98	120	50	20	3.4	109.4	1.5316	1
376	1957447	F	40	3	21.26	142.56	120	88	110	5.96	224.7	3.1458	1
377	1966841	F	40	3	21.48	276.13	120	97	110	6.61	247.4	3.4636	1
378	1977660	F	40	3	28.08	180.02	120	35	20	2.4	85.1	1.1914	1
379	1991312	F	40	3	23.63	235.69	120	102	110	6.89	271.3	3.7982	1
380		F	39	3	21.23	130.49	120	122	110	8.29	300.2	4.2028	1
381		F	38	3	24.22	137.44	120	118	110	7.98	311.7	4.3638	1
382	1826277	F	43	4	21.3	146.71	120	96	110	6.49	264.1	3.6974	1
383	1826257	F	44	4	21.22	200.62	120	96	110	6.49	257	3.598	1
384	1833553	F	44	4	22.96	165.51	120	72	110	4.92	205.5	2.877	1
385	1841713	F	45	4	24.61	165.39	120	120	110	8.15	313.7	4.3918	1
386	1843129	F	41	4	20.96	189	120	96	110	6.52	255.8	3.5812	1
387	1843188	F	42	4	22.58	153.74	120	122	110	8.24	320.7	4.4898	1
388	1888279	F	43	4	20.69	181.85	120	88	110	5.96	222.2	3.1108	1
389	1896204	F	43	4	24.54	167.22	120	107	110	7.28	279.9	3.9186	1
390	1916142	F	44	4	22.49	152.89	120	102	110	6.94	238.9	3.3446	1
391	1920250	F	42	4	22.6	192.58	120	93	110	6.33	249.8	3.4972	1
392	1920237	F	43	4	22.31	155.92	120	101	110	6.83	272.3	3.8122	1
393	1920179	F	43	4	19.47	261.9	120	93	110	6.3	239.7	3.3558	1
394	1920151	F	44	4	23.12	213.44	120	128	110	8.66	306.3	4.2882	1
395	1924187	F	45	4	25.95	206.04	120	47	20	3.17	120.8	1.6912	1
396	1929168	F	44	4	22.06	201.89	120	107	110	7.28	246.5	3.451	1
397	1930553	F	44	4	23.05	150.95	120	89	110	6.04	266.6	3.7324	1
398	1933320	F	45	4	22.66	162.74	120	102	110	6.92	264.3	3.7002	1
399	1940601	F	45	4	21.48	188.93	120	70	110	4.78	175.6	2.4584	1
400	1940630	F	45	4	24.54	144.32	120	127	110	8.6	327	4.578	1
401	1941773	F	45	4	22.05	172.44	120	112	110	7.59	319.2	4.4688	1
402	1942276	F	45	4	23.05	156.27	120	94	110	6.35	241.3	3.3782	1
403	1953700	F	43	4	20.97	141.8	120	92	110	6.21	250.7	3.5098	1
404	1958654	F	45	4	28.52	121.63	120	145	110	9.84	364.7	5.1058	1
405	1965354	F	43	4	17.26	181.92	120	53	20	3.57	136.2	1.9068	1
406	1969552	F	43	4	18.34	162.74	120	64	110	4.33	174	2.436	1
407		F	43	4	20.31	171.52	120	95	110	6.47	259.2	3.6288	1
408	1969504	F	43	4	20.31	171.52	120	95	110	6.47	259.2	3.6288	1
409	1997984	F	44	4	20.83	190.79	120	98	110	6.63	259.5	3.633	1
410	1998014	F	45	4	21.64	198.3	120	81	110	5.51	195.6	2.7384	1
411	1998451	F	43	4	24.44	235.51	120	121	110	6.66	233.2	3.2648	1
412	2009882	F	42	4	21.23	185.49	120	68	110	4.61	156.9	2.1966	1
413	2010126	F	43	4	29.3	179.68	120	162	110	10.94	390.2	5.4628	1
414	2029078	F	45	4	20.03	229.07	120	45	110	3.09	117	1.638	1
415	2029073	F	41	4	25.59	203.06	120	149	110	10.06	370.2	5.1828	1
416		F	43	4	29.3	177.49	120	162	110	10.94	390.2	5.4628	1
